# Supplementary material for: Programmable mammalian translational modulators by CRISPR-associated proteins
Source: Nat Commun. 2023 Apr 19;14:2243. doi: 10.1038/s41467-023-37540-7 (PMC10115826; doi:10.1038/s41467-023-37540-7)
Supplement: Supplementary file 4 — Source Data [file 41467_2023_37540_MOESM4_ESM.xlsx]

## Sheet: Figure1B
Name	TE	Data replicates
No gRNA	1	Replicate 1
No gRNA	1	Replicate 2
No gRNA	1	Replicate 3
Sp_gRNA	0.154713	Replicate 1
Sp_gRNA	0.199596	Replicate 2
Sp_gRNA	0.0989198	Replicate 3

## Sheet: Figure1C
Name	TE	Cell	rep
No gRNA	1	293FT	1
No gRNA	1	293FT	2
No gRNA	1	293FT	3
Sp_gRNA	0.312403	293FT	1
Sp_gRNA	0.368234	293FT	2
Sp_gRNA	0.301394	293FT	3
No gRNA	1	HeLa	1
No gRNA	1	HeLa	2
No gRNA	1	HeLa	3
Sp_gRNA	0.108349	HeLa	1
Sp_gRNA	0.0996347	HeLa	2
Sp_gRNA	0.129934	HeLa	3
No gRNA	1	A549	1
No gRNA	1	A549	2
No gRNA	1	A549	3
Sp_gRNA	0.249558	A549	1
Sp_gRNA	0.246804	A549	2
Sp_gRNA	0.224909	A549	3
No gRNA	1	iPSC	1
No gRNA	1	iPSC	2
No gRNA	1	iPSC	3
Sp_gRNA	0.467144	iPSC	1
Sp_gRNA	0.545675	iPSC	2
Sp_gRNA	0.508845	iPSC	3

## Sheet: Figure1D
Name	iPSC	Dox	TE	rep
Sp_gRNA	WT	+	0.966997	1
Sp_gRNA	WT	-	1	1
No gRNA	WT	+	0.972545	1
No gRNA	WT	-	1	1
Sp_gRNA	dCas9	+	0.0412541	1
Sp_gRNA	dCas9	-	1.07343	1
No gRNA	dCas9	+	1.02218	1
No gRNA	dCas9	-	1.03062	1
Sp_gRNA	WT	+	0.962066	2
Sp_gRNA	WT	-	1	2
No gRNA	WT	+	0.96875	2
No gRNA	WT	-	1	2
Sp_gRNA	dCas9	+	0.0343422	2
Sp_gRNA	dCas9	-	1.05044	2
No gRNA	dCas9	+	1.13587	2
No gRNA	dCas9	-	1.1087	2
Sp_gRNA	WT	+	0.951958	3
Sp_gRNA	WT	-	1	3
No gRNA	WT	+	0.921435	3
No gRNA	WT	-	1	3
Sp_gRNA	dCas9	+	0.0400857	3
Sp_gRNA	dCas9	-	1.02142	3
No gRNA	dCas9	+	0.965082	3
No gRNA	dCas9	-	1.02134	3

## Sheet: Figure1E
Name	TE	Ave	Data replicates
No gRNA	1		Replicate 1
No gRNA	1		Replicate 2
No gRNA	1		Replicate 3
SpCas9_gRNA	0.154713	0.151076	Replicate 1
SpCas9_gRNA	0.199596	0.151076	Replicate 2
SpCas9_gRNA	0.0989198	0.151076	Replicate 3
SaCas9_gRNA	0.0479839	0.0747242	Replicate 1
SaCas9_gRNA	0.116221	0.0747242	Replicate 2
SaCas9_gRNA	0.0599678	0.0747242	Replicate 3
CjCas9_gRNA	0.180828	0.187064	Replicate 1
CjCas9_gRNA	0.233268	0.187064	Replicate 2
CjCas9_gRNA	0.147097	0.187064	Replicate 3
NmCas9_gRNA_v0	1.05159	0.994149	Replicate 1
NmCas9_gRNA_v0	0.92448	0.994149	Replicate 2
NmCas9_gRNA_v0	1.00638	0.994149	Replicate 3
NmCas9_gRNA_v1	1.01877	0.946221	Replicate 1
NmCas9_gRNA_v1	0.881475	0.946221	Replicate 2
NmCas9_gRNA_v1	0.938417	0.946221	Replicate 3
NmCas9_gRNA_v2	1.04331	1.02177	Replicate 1
NmCas9_gRNA_v2	0.979162	1.02177	Replicate 2
NmCas9_gRNA_v2	1.04284	1.02177	Replicate 3
NmCas9_gRNA_v3	0.517692	0.424226	Replicate 1
NmCas9_gRNA_v3	0.389584	0.424226	Replicate 2
NmCas9_gRNA_v3	0.365402	0.424226	Replicate 3
NmCas9_gRNA_v4	0.529164	0.434759	Replicate 1
NmCas9_gRNA_v4	0.37509	0.434759	Replicate 2
NmCas9_gRNA_v4	0.400021	0.434759	Replicate 3
NmCas9_gRNA_v5	0.796641	0.717961	Replicate 1
NmCas9_gRNA_v5	0.631518	0.717961	Replicate 2
NmCas9_gRNA_v5	0.725722	0.717961	Replicate 3
NmCas9_gRNA_v6	0.622379	0.548	Replicate 1
NmCas9_gRNA_v6	0.531579	0.548	Replicate 2
NmCas9_gRNA_v6	0.490042	0.548	Replicate 3
NmCas9_gRNA_v7	0.470546	0.379654	Replicate 1
NmCas9_gRNA_v7	0.345947	0.379654	Replicate 2
NmCas9_gRNA_v7	0.322469	0.379654	Replicate 3
St1Cas9_gRNA	0.174856	0.189562	Replicate 1
St1Cas9_gRNA	0.236907	0.189562	Replicate 2
St1Cas9_gRNA	0.156923	0.189562	Replicate 3
FnCas9_gRNA 1	0.552542	0.591937	Replicate 1
FnCas9_gRNA 1	0.600398	0.591937	Replicate 2
FnCas9_gRNA 1	0.622872	0.591937	Replicate 3
FnCas9_gRNA 2	0.124671	0.102154	Replicate 1
FnCas9_gRNA 2	0.114886	0.102154	Replicate 2
FnCas9_gRNA 2	0.0669064	0.102154	Replicate 3
CdCas9_gRNA 1	0.813552	0.737791	Replicate 1
CdCas9_gRNA 1	0.75767	0.737791	Replicate 2
CdCas9_gRNA 1	0.642152	0.737791	Replicate 3
CdCas9_gRNA 2	0.883214	0.808661	Replicate 1
CdCas9_gRNA 2	0.892321	0.808661	Replicate 2
CdCas9_gRNA 2	0.650449	0.808661	Replicate 3
ClCas9_gRNA	0.683202	0.642982	Replicate 1
ClCas9_gRNA	0.563318	0.642982	Replicate 2
ClCas9_gRNA	0.682426	0.642982	Replicate 3
NcCas9_gRNA 1	0.125378	0.11501	Replicate 1
NcCas9_gRNA 1	0.118657	0.11501	Replicate 2
NcCas9_gRNA 1	0.100996	0.11501	Replicate 3
NcCas9_gRNA 2	0.200873	0.171249	Replicate 1
NcCas9_gRNA 2	0.192401	0.171249	Replicate 2
NcCas9_gRNA 2	0.120472	0.171249	Replicate 3
PlCas9_gRNA 1	1.01878	0.870321	Replicate 1
PlCas9_gRNA 1	1.01569	0.870321	Replicate 2
PlCas9_gRNA 1	0.576487	0.870321	Replicate 3
PlCas9_gRNA 2	0.817142	0.708716	Replicate 1
PlCas9_gRNA 2	0.763707	0.708716	Replicate 2
PlCas9_gRNA 2	0.5453	0.708716	Replicate 3
SpaCas9_gRNA 1	0.266116	0.225566	Replicate 1
SpaCas9_gRNA 1	0.240045	0.225566	Replicate 2
SpaCas9_gRNA 1	0.170537	0.225566	Replicate 3
SpaCas9_gRNA 2	0.187056	0.15936	Replicate 1
SpaCas9_gRNA 2	0.172911	0.15936	Replicate 2
SpaCas9_gRNA 2	0.118111	0.15936	Replicate 3
St3Cas9_gRNA 1	0.143213	0.134698	Replicate 1
St3Cas9_gRNA 1	0.14204	0.134698	Replicate 2
St3Cas9_gRNA 1	0.11884	0.134698	Replicate 3
St3Cas9_gRNA 2	0.132045	0.134634	Replicate 1
St3Cas9_gRNA 2	0.126928	0.134634	Replicate 2
St3Cas9_gRNA 2	0.144931	0.134634	Replicate 3
AsCas12a_crRNA	0.0780529	0.0975178	Replicate 1
AsCas12a_crRNA	0.133225	0.0975178	Replicate 2
AsCas12a_crRNA	0.0812751	0.0975178	Replicate 3
LbCas12a_crRNA	0.116414	0.0914104	Replicate 1
LbCas12a_crRNA	0.0927549	0.0914104	Replicate 2
LbCas12a_crRNA	0.0650624	0.0914104	Replicate 3
FnCas12a_crRNA	0.16425	0.141712	Replicate 1
FnCas12a_crRNA	0.145526	0.141712	Replicate 2
FnCas12a_crRNA	0.115359	0.141712	Replicate 3
MbCas12a_crRNA	0.0777051	0.0699365	Replicate 1
MbCas12a_crRNA	0.0749301	0.0699365	Replicate 2
MbCas12a_crRNA	0.0571742	0.0699365	Replicate 3
AkCas12b_gRNA 1	0.0958034	0.0918841	Replicate 1
AkCas12b_gRNA 1	0.0866508	0.0918841	Replicate 2
AkCas12b_gRNA 1	0.0931981	0.0918841	Replicate 3
AkCas12b_gRNA 2	0.247209	0.222619	Replicate 1
AkCas12b_gRNA 2	0.21471	0.222619	Replicate 2
AkCas12b_gRNA 2	0.205938	0.222619	Replicate 3
BvCas12b_gRNA	0.143191	0.145754	Replicate 1
BvCas12b_gRNA	0.144604	0.145754	Replicate 2
BvCas12b_gRNA	0.149468	0.145754	Replicate 3
AaCas12b_gRNA	0.152633	0.168892	Replicate 1
AaCas12b_gRNA	0.132306	0.168892	Replicate 2
AaCas12b_gRNA	0.221737	0.168892	Replicate 3
PspCas13b_crRNA	0.026607	0.0302502	Replicate 1
PspCas13b_crRNA	0.0334354	0.0302502	Replicate 2
PspCas13b_crRNA	0.0307083	0.0302502	Replicate 3
PguCas13b_crRNA	0.027229	0.0399894	Replicate 1
PguCas13b_crRNA	0.0536681	0.0399894	Replicate 2
PguCas13b_crRNA	0.0390713	0.0399894	Replicate 3
RanCas13b_crRNA	0.117627	0.165212	Replicate 1
RanCas13b_crRNA	0.204935	0.165212	Replicate 2
RanCas13b_crRNA	0.173075	0.165212	Replicate 3
CasRx_crRNA	0.0936737	0.126607	Replicate 1
CasRx_crRNA	0.156327	0.126607	Replicate 2
CasRx_crRNA	0.129819	0.126607	Replicate 3
PlmCasX_gRNA 1	0.396674	0.370707	Replicate 1
PlmCasX_gRNA 1	0.333156	0.370707	Replicate 2
PlmCasX_gRNA 1	0.382291	0.370707	Replicate 3
PlmCasX_gRNA 2	0.407079	0.342497	Replicate 1
PlmCasX_gRNA 2	0.321603	0.342497	Replicate 2
PlmCasX_gRNA 2	0.298808	0.342497	Replicate 3
Cas14a1_gRNA 1	0.14499	0.140515	Replicate 1
Cas14a1_gRNA 1	0.160939	0.140515	Replicate 2
Cas14a1_gRNA 1	0.115617	0.140515	Replicate 3
Cas14a1_gRNA 2	0.251355	0.216317	Replicate 1
Cas14a1_gRNA 2	0.271126	0.216317	Replicate 2
Cas14a1_gRNA 2	0.126472	0.216317	Replicate 3

## Sheet: Figure2B
Name	Name2	TE	Cas	rep
SpCas9-responsive	SpCas9_gRNA	4.28499	Cas9	1
SpCas9-responsive	SpCas9_gRNA	4.04245	Cas9	2
SpCas9-responsive	SpCas9_gRNA	4.44818	Cas9	3
SaCas9-responsive	SaCas9_gRNA	7.78914	Cas9	1
SaCas9-responsive	SaCas9_gRNA	12.8367	Cas9	2
SaCas9-responsive	SaCas9_gRNA	10.0694	Cas9	3
Cj1Cas9-responsive	CjCas9_gRNA	5.7417	Cas9	1
Cj1Cas9-responsive	CjCas9_gRNA	7.78049	Cas9	2
Cj1Cas9-responsive	CjCas9_gRNA	7.86449	Cas9	3
pNMD-ON-Gluc-Nm_gRNA_v1	NmCas9_gRNA 1	1.28569	Cas9	1
pNMD-ON-Gluc-Nm_gRNA_v1	NmCas9_gRNA 1	1.29542	Cas9	2
pNMD-ON-Gluc-Nm_gRNA_v1	NmCas9_gRNA 1	1.43056	Cas9	3
pNMD-ON-Gluc-Nm_gRNA_v2	NmCas9_gRNA 2	1.37613	Cas9	1
pNMD-ON-Gluc-Nm_gRNA_v2	NmCas9_gRNA 2	1.40247	Cas9	2
pNMD-ON-Gluc-Nm_gRNA_v2	NmCas9_gRNA 2	1.4228	Cas9	3
pNMD-ON-Gluc-Nm_gRNA_v3	NmCas9_gRNA 3	2.81967	Cas9	1
pNMD-ON-Gluc-Nm_gRNA_v3	NmCas9_gRNA 3	2.62444	Cas9	2
pNMD-ON-Gluc-Nm_gRNA_v3	NmCas9_gRNA 3	2.77925	Cas9	3
pNMD-ON-Gluc-Nm_gRNA_v4	NmCas9_gRNA 4	2.52717	Cas9	1
pNMD-ON-Gluc-Nm_gRNA_v4	NmCas9_gRNA 4	2.732	Cas9	2
pNMD-ON-Gluc-Nm_gRNA_v4	NmCas9_gRNA 4	2.69939	Cas9	3
pNMD-ON-Gluc-Nm_gRNA_v5	NmCas9_gRNA 5	1.49171	Cas9	1
pNMD-ON-Gluc-Nm_gRNA_v5	NmCas9_gRNA 5	1.55516	Cas9	2
pNMD-ON-Gluc-Nm_gRNA_v5	NmCas9_gRNA 5	1.65628	Cas9	3
pNMD-ON-Gluc-Nm_gRNA_v6	NmCas9_gRNA 6	1.82852	Cas9	1
pNMD-ON-Gluc-Nm_gRNA_v6	NmCas9_gRNA 6	2.01956	Cas9	2
pNMD-ON-Gluc-Nm_gRNA_v6	NmCas9_gRNA 6	1.96386	Cas9	3
pNMD-ON-Gluc-Nm_gRNA_v7	NmCas9_gRNA 7	2.33333	Cas9	1
pNMD-ON-Gluc-Nm_gRNA_v7	NmCas9_gRNA 7	2.70423	Cas9	2
pNMD-ON-Gluc-Nm_gRNA_v7	NmCas9_gRNA 7	2.80563	Cas9	3
St1Cas9-responsive	St1Cas9_gRNA	6.07898	Cas9	1
St1Cas9-responsive	St1Cas9_gRNA	4.85683	Cas9	2
St1Cas9-responsive	St1Cas9_gRNA	4.49901	Cas9	3
pNMD-ON-Fn_gRNA_v1	FnCas9_gRNA 1	1.97037	Cas9	1
pNMD-ON-Fn_gRNA_v1	FnCas9_gRNA 1	1.9339	Cas9	2
pNMD-ON-Fn_gRNA_v1	FnCas9_gRNA 1	1.99294	Cas9	3
pNMD-ON-Fn_gRNA_v2	FnCas9_gRNA 2	3.92308	Cas9	1
pNMD-ON-Fn_gRNA_v2	FnCas9_gRNA 2	5.02062	Cas9	2
pNMD-ON-Fn_gRNA_v2	FnCas9_gRNA 2	4.03803	Cas9	3
pNMD-ON-Cd_gRNA_v1	CdCas9_gRNA 1	1.368	Cas9	1
pNMD-ON-Cd_gRNA_v1	CdCas9_gRNA 1	1.2143	Cas9	2
pNMD-ON-Cd_gRNA_v1	CdCas9_gRNA 1	1.45793	Cas9	3
pNMD-ON-Cd_gRNA_v2	CdCas9_gRNA 2	1.34213	Cas9	1
pNMD-ON-Cd_gRNA_v2	CdCas9_gRNA 2	1.27074	Cas9	2
pNMD-ON-Cd_gRNA_v2	CdCas9_gRNA 2	1.47569	Cas9	3
pNMD-ON-Cl_gRNA	ClCas9_gRNA	2.61885	Cas9	1
pNMD-ON-Cl_gRNA	ClCas9_gRNA	2.54989	Cas9	2
pNMD-ON-Cl_gRNA	ClCas9_gRNA	2.55319	Cas9	3
pNMD-ON-Pl_gRNA_v1	PlCas9_gRNA 1	1.34957	Cas9	1
pNMD-ON-Pl_gRNA_v1	PlCas9_gRNA 1	1.29829	Cas9	2
pNMD-ON-Pl_gRNA_v1	PlCas9_gRNA 1	1.34767	Cas9	3
pNMD-ON-Pl_gRNA_v2	PlCas9_gRNA 2	1.45953	Cas9	1
pNMD-ON-Pl_gRNA_v2	PlCas9_gRNA 2	1.41249	Cas9	2
pNMD-ON-Pl_gRNA_v2	PlCas9_gRNA 2	1.47497	Cas9	3
pNMD-ON-Nc_gRNA_v1	NcCas9_gRNA 1	3.20411	Cas9	1
pNMD-ON-Nc_gRNA_v1	NcCas9_gRNA 1	3.49839	Cas9	2
pNMD-ON-Nc_gRNA_v1	NcCas9_gRNA 1	3.59463	Cas9	3
pNMD-ON-Nc_gRNA_v2	NcCas9_gRNA 2	2.23353	Cas9	1
pNMD-ON-Nc_gRNA_v2	NcCas9_gRNA 2	2.15026	Cas9	2
pNMD-ON-Nc_gRNA_v2	NcCas9_gRNA 2	2.45478	Cas9	3
pNMD-ON-Spa_gRNA_v1	SpaCas9_gRNA 1	3.47822	Cas9	1
pNMD-ON-Spa_gRNA_v1	SpaCas9_gRNA 1	3.4846	Cas9	2
pNMD-ON-Spa_gRNA_v1	SpaCas9_gRNA 1	3.85417	Cas9	3
pNMD-ON-Spa_gRNA_v2	SpaCas9_gRNA 2	4.82353	Cas9	1
pNMD-ON-Spa_gRNA_v2	SpaCas9_gRNA 2	4.99574	Cas9	2
pNMD-ON-Spa_gRNA_v2	SpaCas9_gRNA 2	4.80631	Cas9	3
pNMD-ON-St3_gRNA_v1	St3Cas9_gRNA 1	1.4047	Cas9	1
pNMD-ON-St3_gRNA_v1	St3Cas9_gRNA 1	1.19819	Cas9	2
pNMD-ON-St3_gRNA_v1	St3Cas9_gRNA 1	1.37315	Cas9	3
pNMD-ON-St3_gRNA_v2	St3Cas9_gRNA 2	1.24552	Cas9	1
pNMD-ON-St3_gRNA_v2	St3Cas9_gRNA 2	1.08364	Cas9	2
pNMD-ON-St3_gRNA_v2	St3Cas9_gRNA 2	1.35634	Cas9	3
AsCas12a-responsive	AsCas12a_crRNA	6.08377	Cas12a	1
AsCas12a-responsive	AsCas12a_crRNA	7.51553	Cas12a	2
AsCas12a-responsive	AsCas12a_crRNA	6.16005	Cas12a	3
FnCas12a-responsive	FnCas12a_crRNA	5.16072	Cas12a	1
FnCas12a-responsive	FnCas12a_crRNA	7.01342	Cas12a	2
FnCas12a-responsive	FnCas12a_crRNA	5.36934	Cas12a	3
LbCas12a-responsive	LbCas12a_crRNA	6.75943	Cas12a	1
LbCas12a-responsive	LbCas12a_crRNA	7.74648	Cas12a	2
LbCas12a-responsive	LbCas12a_crRNA	6.23413	Cas12a	3
MbCas12a-responsive	MbCas12a_crRNA	4.82689	Cas12a	1
MbCas12a-responsive	MbCas12a_crRNA	6.78907	Cas12a	2
MbCas12a-responsive	MbCas12a_crRNA	6.48691	Cas12a	3
AaCas12b-responsive	AaCas12b_sgRNA	5.39499	Cas12b	1
AaCas12b-responsive	AaCas12b_sgRNA	3.2693	Cas12b	2
AaCas12b-responsive	AaCas12b_sgRNA	3.08528	Cas12b	3
AkCas12b-responsive	AkCas12b_sgRNA 1	6.00846	Cas12b	1
AkCas12b-responsive	AkCas12b_sgRNA 1	8.23895	Cas12b	2
AkCas12b-responsive	AkCas12b_sgRNA 1	6.02151	Cas12b	3
pNMD-ON-AkCas12b_sgRNA_v2	AkCas12b_sgRNA 2	3.20779	Cas12b	1
pNMD-ON-AkCas12b_sgRNA_v2	AkCas12b_sgRNA 2	3.28289	Cas12b	2
pNMD-ON-AkCas12b_sgRNA_v2	AkCas12b_sgRNA 2	3.46036	Cas12b	3
BvCas12b-responsive	BvCas12b_sgRNA	5.80654	Cas12b	1
BvCas12b-responsive	BvCas12b_sgRNA	5.32197	Cas12b	2
BvCas12b-responsive	BvCas12b_sgRNA	4.72371	Cas12b	3
PspCas13b-responsive	PspCas13b_crRNA	0.719942	Cas13b	1
PspCas13b-responsive	PspCas13b_crRNA	0.956522	Cas13b	2
PspCas13b-responsive	PspCas13b_crRNA	0.526818	Cas13b	3
PguCas13b-responsive	PguCas13b_crRNA	2.0853	Cas13b	1
PguCas13b-responsive	PguCas13b_crRNA	0.924799	Cas13b	2
PguCas13b-responsive	PguCas13b_crRNA	1.8129	Cas13b	3
pNMD-ON-Gluc-Ran_crRNA	RanCas13b_crRNA	3.27834	Cas13b	1
pNMD-ON-Gluc-Ran_crRNA	RanCas13b_crRNA	3.30233	Cas13b	2
pNMD-ON-Gluc-Ran_crRNA	RanCas13b_crRNA	3.47727	Cas13b	3
CasRx-responsive	CasRx_crRNA	7.6881	CasRx	1
CasRx-responsive	CasRx_crRNA	11.0311	CasRx	2
CasRx-responsive	CasRx_crRNA	8.06521	CasRx	3
pNMD-ON-PlmCasX_gRNA	PlmCasX_gRNA 1	4.42505	CasX	1
pNMD-ON-PlmCasX_gRNA	PlmCasX_gRNA 1	5.70518	CasX	2
pNMD-ON-PlmCasX_gRNA	PlmCasX_gRNA 1	3.61412	CasX	3
PlmCasX-responsive	PlmCasX_gRNA 2	4.07541	CasX	1
PlmCasX-responsive	PlmCasX_gRNA 2	4.91594	CasX	2
PlmCasX-responsive	PlmCasX_gRNA 2	3.54785	CasX	3
pNMD-ON-Cas14a1_sgRNA1	Cas14a1_sgRNA 1	3.88108	Cas14a1	1
pNMD-ON-Cas14a1_sgRNA1	Cas14a1_sgRNA 1	4.27483	Cas14a1	2
pNMD-ON-Cas14a1_sgRNA1	Cas14a1_sgRNA 1	4.19048	Cas14a1	3
pNMD-ON-Cas14a1_sgRNA2	Cas14a1_sgRNA 2	2.97604	Cas14a2	1
pNMD-ON-Cas14a1_sgRNA2	Cas14a1_sgRNA 2	2.79737	Cas14a2	2
pNMD-ON-Cas14a1_sgRNA2	Cas14a1_sgRNA 2	3.11699	Cas14a2	3

## Sheet: Figure3B
Name	TE	Data replicates
[0, 0]	1	Replicate 1
[0, 0]	1	Replicate 2
[0, 0]	1	Replicate 3
[1, 0]	0.744924	Replicate 1
[1, 0]	0.733492	Replicate 2
[1, 0]	0.721478	Replicate 3
[0, 1]	1.02797	Replicate 1
[0, 1]	1.01955	Replicate 2
[0, 1]	1.0769	Replicate 3
[1, 1]	0.110337	Replicate 1
[1, 1]	0.0921215	Replicate 2
[1, 1]	0.0838867	Replicate 3
WT	0.148037	Replicate 1
WT	0.122724	Replicate 2
WT	0.113164	Replicate 3

## Sheet: Figure3D
Name	TE	Cas9	Drug	Data replicates
No gRNA	1.05243	Split	-	Replicate 1
No gRNA	1.08427	Split	-	Replicate 2
No gRNA	1.00585	Split	-	Replicate 3
No gRNA	1.11765	WT	-	Replicate 1
No gRNA	1.01124	WT	-	Replicate 2
No gRNA	1.00585	WT	-	Replicate 3
No gRNA	1.08397	Split	+	Replicate 1
No gRNA	1.02885	Split	+	Replicate 2
No gRNA	0.97541	Split	+	Replicate 3
No gRNA	1.14631	WT	+	Replicate 1
No gRNA	1.04808	WT	+	Replicate 2
No gRNA	1.01639	WT	+	Replicate 3
Sp_gRNA	0.885246	Split	-	Replicate 1
Sp_gRNA	0.867786	Split	-	Replicate 2
Sp_gRNA	0.811905	Split	-	Replicate 3
Sp_gRNA	0.136885	WT	-	Replicate 1
Sp_gRNA	0.132214	WT	-	Replicate 2
Sp_gRNA	0.152381	WT	-	Replicate 3
Sp_gRNA	0.416465	Split	+	Replicate 1
Sp_gRNA	0.406931	Split	+	Replicate 2
Sp_gRNA	0.372581	Split	+	Replicate 3
Sp_gRNA	0.121308	WT	+	Replicate 1
Sp_gRNA	0.131683	WT	+	Replicate 2
Sp_gRNA	0.137097	WT	+	Replicate 3

## Sheet: Figure3F
Name	TE	AcrIIC2	Data replicates
No gRNA	1	0	Replicate 1
No gRNA	0.980769	200	Replicate 1
No gRNA	0.980769	400	Replicate 1
No gRNA	0.985942	1000	Replicate 1
No gRNA	0.908278	2000	Replicate 1
No gRNA	1	0	Replicate 2
No gRNA	0.99136	200	Replicate 2
No gRNA	0.990826	400	Replicate 2
No gRNA	0.99876	1000	Replicate 2
No gRNA	1.03837	2000	Replicate 2
No gRNA	1	0	Replicate 3
No gRNA	0.945164	200	Replicate 3
No gRNA	0.9424	400	Replicate 3
No gRNA	0.944283	1000	Replicate 3
No gRNA	0.93024	2000	Replicate 3
Sa_gRNA	0.335442	0	Replicate 1
Sa_gRNA	0.385067	200	Replicate 1
Sa_gRNA	0.502021	400	Replicate 1
Sa_gRNA	0.497149	1000	Replicate 1
Sa_gRNA	0.587149	2000	Replicate 1
Sa_gRNA	0.293469	0	Replicate 2
Sa_gRNA	0.404655	200	Replicate 2
Sa_gRNA	0.462926	400	Replicate 2
Sa_gRNA	0.470851	1000	Replicate 2
Sa_gRNA	0.642467	2000	Replicate 2
Sa_gRNA	0.243703	0	Replicate 3
Sa_gRNA	0.338375	200	Replicate 3
Sa_gRNA	0.356595	400	Replicate 3
Sa_gRNA	0.4788	1000	Replicate 3
Sa_gRNA	0.566545	2000	Replicate 3

## Sheet: Figure4B
# of Cas proteins (['Cas protein names'], Distance)
OFF
3 (['PspCas13b', 'PguCas13b', 'MbCas12a'], 0.9883751022676787)
4 (['PspCas13b', 'PguCas13b', 'SaCas9', 'MbCas12a'], 0.9873157032109814)
5 (['PspCas13b', 'PguCas13b', 'SaCas9', 'FnCas9', 'MbCas12a'], 0.9838493524166163)
6 (['PspCas13b', 'PguCas13b', 'SpCas9', 'SaCas9', 'FnCas9', 'MbCas12a'], 0.9807369044976523)
7 (['PspCas13b', 'PguCas13b', 'SpCas9', 'SaCas9', 'FnCas9', 'MbCas12a', 'BvCas12b'], 0.9740819472454509)
8 (['PspCas13b', 'PguCas13b', 'SpCas9', 'CjCas9', 'FnCas9', 'MbCas12a', 'BvCas12b', 'CasRx'], 0.9723736077351652)
9 (['PspCas13b', 'PguCas13b', 'SpCas9', 'SaCas9', 'CjCas9', 'FnCas9', 'MbCas12a', 'BvCas12b', 'CasRx'], 0.9721245023939438)
10 (['PspCas13b', 'PguCas13b', 'SaCas9', 'CjCas9', 'FnCas9', 'NcCas9', 'St3Cas9', 'MbCas12a', 'BvCas12b', 'CasRx'], 0.9110303256469852)
11 (['PspCas13b', 'PguCas13b', 'SaCas9', 'CjCas9', 'FnCas9', 'NcCas9', 'St3Cas9', 'LbCas12a', 'BvCas12b', 'CasRx', 'Cas14a1'], 0.8689044306427869)
12 (['PspCas13b', 'PguCas13b', 'SaCas9', 'CjCas9', 'FnCas9', 'NcCas9', 'St3Cas9', 'LbCas12a', 'AkCas12b', 'BvCas12b', 'CasRx', 'Cas14a1'], 0.8392821363088054)
13 (['PspCas13b', 'PguCas13b', 'SaCas9', 'CjCas9', 'FnCas9', 'NcCas9', 'St3Cas9', 'FnCas12a', 'AkCas12b', 'BvCas12b', 'CasRx', 'PlmCasX', 'Cas14a1'], 0.7060647610213004)
14 (['PspCas13b', 'PguCas13b', 'SaCas9', 'CjCas9', 'NmCas9', 'FnCas9', 'St3Cas9', 'FnCas12a', 'LbCas12a', 'AkCas12b', 'BvCas12b', 'CasRx', 'PlmCasX', 'Cas14a1'], 0.6643069525692211)
15 (['PspCas13b', 'PguCas13b', 'SpCas9', 'SaCas9', 'CjCas9', 'FnCas9', 'CdCas9', 'NcCas9', 'FnCas12a', 'LbCas12a', 'AkCas12b', 'BvCas12b', 'CasRx', 'PlmCasX', 'Cas14a1'], 0.6438340655572996)
16 (['PspCas13b', 'PguCas13b', 'SaCas9', 'CjCas9', 'NmCas9', 'FnCas9', 'CdCas9', 'St3Cas9', 'FnCas12a', 'LbCas12a', 'MbCas12a', 'AkCas12b', 'BvCas12b', 'CasRx', 'PlmCasX', 'Cas14a1'], 0.23015006546480643)
17 (['PspCas13b', 'PguCas13b', 'SpCas9', 'SaCas9', 'CjCas9', 'FnCas9', 'CdCas9', 'ClCas9', 'PlCas9', 'NcCas9', 'FnCas12a', 'MbCas12a', 'AkCas12b', 'BvCas12b', 'CasRx', 'PlmCasX', 'Cas14a1'], 0.16301758851190684))
ON
3 (['SaCas9', 'CjCas9', 'RanCas13b'], 1.0058494631601649)
4 (['SaCas9', 'CjCas9', 'FnCas9', 'RanCas13b'], 0.9925565060389531)
5 (['SaCas9', 'CjCas9', 'FnCas9', 'RanCas13b', 'PlmCasX'], 0.9918111033947713)
6 (['SaCas9', 'CjCas9', 'FnCas9', 'FnCas12a', 'RanCas13b', 'PlmCasX'], 0.9821627063988836)
7 (['SaCas9', 'CjCas9', 'FnCas9', 'FnCas12a', 'BvCas12b', 'RanCas13b', 'PlmCasX'], 0.9738259570118218)
8 (['SaCas9', 'CjCas9', 'SpCas9', 'FnCas9', 'FnCas12a', 'AkCas12b', 'RanCas13b', 'PlmCasX'], 0.9691733356744047)
9 (['SaCas9', 'CjCas9', 'SpCas9', 'NmCas9', 'FnCas9', 'AsCas12a', 'BvCas12b', 'RanCas13b', 'PlmCasX'], 0.9402457033880318)
10 (['SaCas9', 'CjCas9', 'SpCas9', 'NmCas9', 'FnCas9', 'MbCas12a', 'AkCas12b', 'BvCas12b', 'RanCas13b', 'PlmCasX'], 0.8783473766464467)
11 (['SaCas9', 'CjCas9', 'SpCas9', 'NmCas9', 'FnCas9', 'MbCas12a', 'AkCas12b', 'BvCas12b', 'RanCas13b', 'PlmCasX', 'Cas14a1'], 0.8070428708480236)
12 (['SaCas9', 'CjCas9', 'SpCas9', 'FnCas9', 'NcCas9', 'FnCas12a', 'LbCas12a', 'BvCas12b', 'RanCas13b', 'PlmCasX', 'Cas14a1', 'AaCas12b'], 0.5753779404481671)
13 (['SaCas9', 'CjCas9', 'SpCas9', 'FnCas9', 'CdCas9', 'NcCas9', 'FnCas12a', 'LbCas12a', 'BvCas12b', 'RanCas13b', 'PlmCasX', 'Cas14a1', 'AaCas12b'], 0.5434542708752941)
14 (['SaCas9', 'CjCas9', 'SpCas9', 'FnCas9', 'PlCas9', 'NcCas9', 'SpaCas9', 'FnCas12a', 'LbCas12a', 'AkCas12b', 'BvCas12b', 'RanCas13b', 'PlmCasX', 'Cas14a1'], 0.4299078937220797)
15 (['SaCas9', 'CjCas9', 'SpCas9', 'FnCas9', 'CdCas9', 'PlCas9', 'NcCas9', 'SpaCas9', 'FnCas12a', 'LbCas12a', 'AkCas12b', 'BvCas12b', 'RanCas13b', 'PlmCasX', 'Cas14a1'], 0.22512699634510014)
16 (['SaCas9', 'CjCas9', 'SpCas9', 'FnCas9', 'CdCas9', 'PlCas9', 'NcCas9', 'SpaCas9', 'AsCas12a', 'FnCas12a', 'LbCas12a', 'AkCas12b', 'BvCas12b', 'RanCas13b', 'PlmCasX', 'Cas14a1'], 0.14164713460587763)
17 (['SaCas9', 'CjCas9', 'SpCas9', 'St1Cas9', 'FnCas9', 'CdCas9', 'PlCas9', 'NcCas9', 'SpaCas9', 'AsCas12a', 'FnCas12a', 'LbCas12a', 'AkCas12b', 'BvCas12b', 'RanCas13b', 'PlmCasX', 'Cas14a1'], 0.14045059195007759)

## Sheet: Figure4C,S13,S15A
Ave	No aptamer	Sp_gRNA	Sa_gRNA	Cj_gRNA	Nm_gRNA_v7	St1_gRNA	Fn_gRNA	Cd_gRNA	Cl_gRNA	Pl_gRNA	Nc_gRNA	Spa_gRNA	St3_gRNA	As_crRNA	Fn_crRNA	Lb_crRNA	Mb_crRNA	Ak_gRNA	AaCas12b_gRNA	Bv_gRNA	Psp_crRNA	Pgu_crRNA	Ran_crRNA	CasRx_crRNA	PlmCasX_crRNA	Cas14a1_gRNA
No triiger	1	1	1	1	1	1	1	1	1	1	1	1	1	1	1	1	1	1	1	1	1	1	1	1	1	1
SpCas9	1	0.0431709	0.944928	0.873519	0.906406	0.849362	0.844919	0.765932	0.978285	1.03627	0.846277	0.824255	0.0891598	1.03883	0.988608	0.686555	0.970152	1.0131	0.828223	1.09492	0.775818	0.938753	0.708974	0.823434	1.19537	1.02446
SaCas9	1	0.885999	0.0591998	0.895583	0.66257	0.532957	0.864715	0.965344	0.929503	0.973728	1.0075	0.897774	0.959675	0.939726	0.924581	0.887343	0.871986	1.05761	0.926652	1.03808	0.847337	0.904132	0.915462	1.05193	1.28309	0.801414
CjCas9	1	0.888807	0.845827	0.0945409	0.970311	1.07197	0.921603	1.06127	0.509401	1.04089	1.20137	1.0372	0.975324	1.0081	0.975312	0.868671	0.962142	0.997411	0.956109	1.05378	0.861945	0.927442	0.97476	1.05138	1.48512	0.982674
NmCas9	1	0.913546	0.863979	0.846612	0.253228	0.948193	0.798003	0.833653	0.861708	1.10931	0.329481	0.787802	1.08816	0.810314	0.925474	0.886553	0.683233	0.728481	0.99355	0.856993	1.01981	0.695211	0.992248	0.931179	1.0503	1.04436
St1Cas9	1	0.828979	0.0709991	0.874024	0.671525	0.141492	0.988968	1.08407	0.989125	1.02381	0.968976	0.128177	0.938304	0.906417	1.03749	0.918268	0.962563	1.09593	0.734387	0.757011	0.820069	0.93054	0.904864	1.18172	1.13669	0.773892
FnCas9	1	0.886672	0.948224	0.874138	0.488127	0.891213	0.0641401	0.899608	0.954113	0.858748	0.834642	1.06386	0.901818	0.917144	0.970163	0.927837	0.883002	0.931057	0.789431	0.886667	0.832248	0.889997	0.883496	1.02471	1.2792	0.900229
CdCas9	1	0.785024	1.19399	0.938452	1.00485	0.722378	0.708012	0.520961	0.998805	1.07139	0.939345	0.769303	0.927956	1.003	0.980398	0.846743	1.05536	1.12766	0.99761	1.16062	0.801091	0.741766	0.628635	0.94036	1.35505	1.07519
ClCas9	1	0.892152	0.578538	0.26213	0.835008	0.716011	0.658485	0.61699	0.384198	0.78065	0.690155	0.713046	1.0085	0.62376	0.928917	0.768109	0.650625	0.830186	0.829918	0.726396	0.899759	0.882789	0.850814	0.910652	1.02684	1.03731
PlCas9	1	0.652199	0.684869	0.590398	0.752018	0.400697	0.464835	0.5386	0.859436	0.744192	0.589727	0.57578	0.460138	1.06539	0.864247	0.200277	0.919783	0.715863	0.852057	0.744922	0.630953	0.668885	0.53475	0.735369	0.821232	0.813321
NcCas9	1	0.786854	0.757076	0.895651	0.221528	0.966067	0.944727	0.985094	0.936464	1.0614	0.213628	1.03833	0.950046	0.953626	1.00511	0.976892	1.01781	1.11926	0.984665	0.917952	0.948677	0.97021	0.869162	1.03171	1.43176	0.984719
SpaCas9	1	0.760956	0.207995	0.914124	0.673799	0.250052	0.858988	0.960052	0.905757	0.90229	0.89246	0.123451	0.901305	0.905392	0.98046	0.926804	0.869886	1.06438	0.770255	0.951249	0.837202	0.837696	0.74805	0.993998	1.17091	0.984308
St3Cas9	1	0.0632245	0.741681	0.637353	0.863359	0.775876	0.56381	0.600987	0.752438	0.879145	0.721801	0.755223	0.0821075	0.622301	0.919727	0.764398	0.714939	0.89427	0.612618	0.807623	0.766219	0.748798	0.765409	0.99012	0.980344	0.991097
AsCas12a	1	0.499172	0.518079	0.420777	0.438276	0.356999	0.373069	0.347149	0.416752	0.464115	0.461319	0.370043	0.353952	0.0317424	0.0190747	0.0282329	0.0590261	0.536794	0.460592	0.449684	0.435433	0.536783	0.442461	0.545488	0.682379	0.469822
FnCas12a	1	0.936309	0.859859	0.721459	1.23136	0.999806	0.752249	0.662098	0.750116	0.840734	0.878528	0.794962	0.967079	0.241067	0.102139	0.318191	0.413821	0.945646	0.923961	0.889852	0.814457	0.751379	0.795632	1.02668	1.05543	1.00294
LbCas12a	1	0.868535	1.01255	0.593716	0.743711	0.705941	0.75785	0.695652	0.754623	0.770474	0.637612	0.707065	0.724077	0.240319	0.291526	0.0403112	0.260493	0.850619	0.902463	0.811172	0.778281	0.843301	0.715015	0.942395	1.07207	0.845699
MbCas12a	1	1.58401	0.973768	1.88197	1.37471	0.989323	1.00893	1.21091	1.00548	1.06776	0.892562	1.25009	2.12754	0.102441	0.0906561	0.070977	0.0872968	1.55167	1.7107	1.94038	1.09631	1.47483	0.955153	2.16276	1.80033	1.68408
AkCas12b	1	0.634091	1.55316	0.58381	0.928304	0.607786	0.941487	0.667034	0.716264	0.777298	0.965642	1.0679	0.827768	0.59002	0.686245	0.595093	1.11269	0.0464161	0.202711	0.589478	0.721397	0.610668	0.754039	1.29844	1.50873	1.14951
AaCas12b	1	1.05322	1.14107	0.941065	0.507949	0.928013	0.823285	0.888258	0.826105	0.800971	0.696527	1.0022	0.907819	0.779382	0.802483	0.857959	0.815842	0.0368569	0.0906154	0.463887	0.749949	0.709829	0.711557	0.848468	0.731863	0.697088
BvCas12b	1	0.902148	1.26771	0.884669	0.59618	0.928318	0.910254	0.9198	0.88065	0.914035	1.04999	1.05026	0.892535	0.927739	1.01802	1.04121	0.899457	0.454128	0.53674	0.0928112	0.850602	0.926366	0.889074	1.12599	1.22245	0.684889
PspCas13b	1	0.827555	1.04012	0.921102	0.824059	1.0832	0.887571	0.905466	0.839127	0.879753	0.978212	0.906631	0.895764	0.821542	0.841427	0.914916	0.778448	0.864512	0.694001	0.820354	0.0157658	0.826747	0.864867	0.938099	1.23695	0.698028
PguCas13b	1	0.795931	1.04056	0.798479	0.641607	0.829851	0.826774	0.875589	0.795038	0.842927	0.745085	0.87271	0.813589	0.805205	0.904451	0.877087	0.760398	0.670929	0.625113	0.752849	0.740098	0.021476	0.364915	0.935844	1.00519	0.653035
RanCas13b	1	0.926921	1.20201	0.926665	0.587068	0.88837	0.844955	0.866743	0.928904	0.933665	0.733412	0.957065	0.876982	0.82607	0.878684	0.845356	0.778985	0.855065	0.614522	0.768664	0.703459	0.0420766	0.0751206	0.913625	0.897114	0.713224
CasRx	1	0.91998	1.0503	1.04315	0.546543	0.881526	0.870939	0.895817	0.881309	0.830825	0.955535	0.976102	0.811884	0.804554	0.964963	0.840205	0.71529	0.82174	0.548133	0.800269	0.739318	0.736328	0.749129	0.0513119	0.954244	0.752109
PlmCasX	1	0.873548	1.24791	0.888179	0.643158	1.09217	0.985279	1.00815	0.984418	0.878068	1.14744	1.07294	0.873604	0.86774	0.99713	0.904627	0.82199	1.18747	0.679076	1.00076	0.736547	0.814586	0.860381	0.905745	0.351346	0.630108
Cas14a1	1	0.663792	0.905029	1.19089	0.696008	0.682066	0.516345	0.67783	0.629841	0.609241	0.626734	0.882076	0.831478	0.503664	0.679439	0.540095	0.684988	0.611679	0.73389	0.667969	0.59513	0.535834	0.63823	1.01684	1.03335	0.0994224

[truncated: 25 more sheets: Figure4D,S14,S15B, Figure5C, Figure6C,D, Figure6F, Figure7B, Figure7D, Figure7F, Figure8B, FigureS1E, FigureS2, FigureS3A, FigureS3B, FigureS6A, FigureS6B, FigureS6C, FigureS7A, FigureS7B, FigureS8, FigureS9A, FigureS9B …]
